# Supplementary material for: Macrophage Proteomic Profiling Reveals Divergent TLR4-Dependent and -Independent Responses to Kdo2-Lipid A and Lipid IVa
Source: Life (Basel). 2026 May 1;16(5):753. doi: 10.3390/life16050753 (PMC13208710; doi:10.3390/life16050753)
Supplement: Supplementary file 1 [file life-16-00753-s001.zip]

Archive with 1 entries (1 files):
- life-4280276-supplementary.pdf
